# Supplementary material for: Incidentally found resectable lung cancer with the usage of artificial intelligence on chest radiographs
Source: PLoS One. 2023 Mar 10;18(3):e0281690. doi: 10.1371/journal.pone.0281690 (PMC10004566; doi:10.1371/journal.pone.0281690)
Supplement: S1 File — (XLSX) [file pone.0281690.s001.xlsx]

## Sheet: case  
CXR dept	CXR reason	incidental	chest CT-CXR interval	location	CXR	pathol size	Interval between CXR and pulmonologist consultation	pulmonology consultation before radiologist’s reports	Final diagnosis	TMN	Stage	stage	location	Tumor Size (total)	character
Cardiology	HTN check up	incidental	269	RLL	43	2.2	0	before	adeno	pT1cN0	IA3	1	RLL	2.6	part-solid
hepatobiliary surgery	Pre-op CXR cholecystectomy	incidental	5	LUL	37	0.75	3	after	adeno	pT1aN0M0	IA1	1	LUL	2.3	part-solid
Cardiology	admission for MI	incidental	0	LUL	62	2.1	0	before	adeno	pT2N1	IIB	2	LUL	2.1	solid
Cardiology	CAOD follow up	incidental	0	LLL	48	2	0	before	SCLC	pT1b/pN1	IIB	2	LLL	2	solid
orthopedic	Pre-op CXR for Knee operation	incidental	9	RUL	95	3.6	7	after	adeno	(pT2aN0M0)	Ib	1	RUL	3.6	solid
psychiatry	Admission for schizophrenia	incidental	1	LLL	81	1.9	0	before	adeno	pT1b/pN0	IA2	1	LLL	1.9	solid
orthopedic	spine op	incidental	7	RUL	88	5.5	7	after	sqcc	pT3N0	llB	2	RUL	5.5	solid
neurosurgery	Admission routine CXR for spine operation	incidental	12	RUL	83	2.1	0	before	adeno	pT1cN0M0	IA3	1	RUL	3.3	part-solid
Gastrointestinal	Admission for ESD	incidental	19	RUL	83	2.6	24	after	adeno	pT1cN2	IIIA	3	RUL	2.6	solid
orthopedic	back pain	incidental	1	RML	78	3.4	0	before	adeno	pT2aN0	IB	1	RML	3.4	solid
neurology	Admission for stroke	incidental	1	RUL	85	4.5	0	before	adeno	pT2b/pN0	IIA	2	RUL	4.5	solid
Gastrointestinal	Admission for gastritis	incidental	7	RML	50	2.3	0	before	Sqcc	pT2/pN0	IIA	2	RML	2.3	solid
Cardiology	arrhythmia evaluation	incidental	14	RLL	26	2.8	6	after	adeno	pT1cN0	IA3	1	RLL	2.8	solid
				e
